# Supplementary material for: Single-Cell Microarray Chip with Inverse-Tapered Wells to Maintain High Ratio of Cell Trapping
Source: Micromachines (Basel). 2023 Feb 20;14(2):492. doi: 10.3390/mi14020492 (PMC9959924; doi:10.3390/mi14020492)
Supplement: Supplementary file 1 [file micromachines-14-00492-s001.zip]

Archive with 1 entries (1 files):
- micromachines-2197901-supplementary.pdf
